# Supplementary material for: Single-Atom Anchored g-C3N4 Monolayer as Efficient Catalysts for Nitrogen Reduction Reaction
Source: Nanomaterials (Basel). 2023 Apr 21;13(8):1433. doi: 10.3390/nano13081433 (PMC10142710; doi:10.3390/nano13081433)
Supplement: Supplementary file 1 [file nanomaterials-13-01433-s001.zip]

Archive with 1 entries (1 files):
- nanomaterials-2268367-supplementary.pdf
